# Supplementary material for: Comparative transcriptome analysis uncovers cell wall reorganization and repressed cell division during cotton fiber initiation
Source: BMC Dev Biol. 2021 Oct 29;21:15. doi: 10.1186/s12861-021-00247-3 (PMC8556910; doi:10.1186/s12861-021-00247-3)
Supplement: Supplementary file 1 — Additional file 1: Table S1. Primers used in this study. [file 12861_2021_247_MOESM1_ESM.xlsx]

## Sheet: Sheet1
Additional file 1 Table S1. Primers used in this study
Primer	Primer Sequence
GhMML1-F	GTTCATCTCCTGCCACCC
GhMML1-R	CGAAACGATTCTCCGACTT
GhMML2-F	AGAAACGACTGCTTTGTATGGG
GhMML2-R	CGGAACGATTCACCGACTT
GhMML3-F	TCATACAGGGCGGAAAATAT
GhMML3-R	GAACCAGATGGGGAAGCA
GhMML4-F	TTGAACGATGTGGAAAGAGC
GhMML4-R	CAATACCCATTTTGATTAGCCT
GhMML5-F	GGCTCAGTGGGAAAGTGC
GhMML5-R	TTTGGGAGATTCGAGGTCA
GhMML6-F	CCAAGAAAGCAGCCAACC
GhMML6-R	GATCATCGGCATCGGACT
GhMML7-F	CCTAAAACCGATGCACTCG
GhMML7-R	TAACCCGCAGACGACACC
GhMML8-F	TGGACGGCTGAGGAAGAC
GhMML8-R	AAGAAGGGCATGGAGTTGA
GhMML9-F	TTCAAAGATGTGGCAAGAGTT
GhMML9-R	GTAAATGAGCAGCGATACCC
GhMML10-F	CGGGAGAAGATGGGGTTG
GhMML10-R	TGGAGTTGGATGATGGTTTGT
GhUbq7-F	GAAGGCATTCCACCTGACCAAC
GhUbq7-R	CTTGACCTTCTTCTTCTTGTGCTTG
