# Supplementary material for: Comparative transcriptome analysis uncovers cell wall reorganization and repressed cell division during cotton fiber initiation
Source: BMC Dev Biol. 2021 Oct 29;21:15. doi: 10.1186/s12861-021-00247-3 (PMC8556910; doi:10.1186/s12861-021-00247-3)
Supplement: Supplementary file 3 — Additional file 3: Table S2. Enriched level 3 GO terms of the downregulated DEGs in the category of BP. [file 12861_2021_247_MOESM3_ESM.xlsx]

## Sheet: Sheet1
Additional file 3 Table S2. Enriched level 3 GO terms of the downregulated DEGs in the category of BP
GO Term ID	GO Term	Candidate Gene No.
GO:0006351	transcription, DNA-templated	262
GO:0034654	nucleobase-containing compound biosynthetic process	267
GO:0090304	nucleic acid metabolic process	339
GO:0018130	heterocycle biosynthetic process	275
GO:0019438	aromatic compound biosynthetic process	273
GO:1901362	organic cyclic compound biosynthetic process	276
GO:0016070	RNA metabolic process	288
GO:0006139	nucleobase-containing compound metabolic process	358
GO:0046483	heterocycle metabolic process	377
GO:0006725	cellular aromatic compound metabolic process	383
GO:1901360	organic cyclic compound metabolic process	380
GO:0009765	photosynthesis, light harvesting	15
GO:0010200	response to chitin	7
GO:0015979	photosynthesis	42
GO:0009664	plant-type cell wall organization	20
