# Supplementary material for: Comparative transcriptome analysis uncovers cell wall reorganization and repressed cell division during cotton fiber initiation
Source: BMC Dev Biol. 2021 Oct 29;21:15. doi: 10.1186/s12861-021-00247-3 (PMC8556910; doi:10.1186/s12861-021-00247-3)
Supplement: Supplementary file 4 — Additional file 4: Table S3. Enriched level 3 GO terms of the downregulated DEGs in the category of MF. [file 12861_2021_247_MOESM4_ESM.xlsx]

## Sheet: Sheet1
Additional file 4 Table S3. Enriched level 3 GO terms of the downregulated DEGs in the category of MF
GO Term ID	GO Term	Candidate Gene No.
GO:0003700	DNA binding transcription factor activity	205
GO:0140110	transcription regulator activity	208
GO:0003677	DNA binding	404
GO:0003676	nucleic acid binding	585
GO:0097159	organic cyclic compound binding	1008
GO:1901363	heterocyclic compound binding	1008
GO:0051213	dioxygenase activity	32
