# Supplementary material for: Comparative transcriptome analysis uncovers cell wall reorganization and repressed cell division during cotton fiber initiation
Source: BMC Dev Biol. 2021 Oct 29;21:15. doi: 10.1186/s12861-021-00247-3 (PMC8556910; doi:10.1186/s12861-021-00247-3)
Supplement: Supplementary file 5 — Additional file 5: Table S4. Enriched level 3 GO terms of the upregulated DEGs based on the level of BP. [file 12861_2021_247_MOESM5_ESM.xlsx]

## Sheet: Sheet1
Additional file 5 Table S4. Enriched level 3 GO terms of the upregulated DEGs based on the level of BP
GO Term ID	GO Term	Candidate Gene No.
GO:0006260	DNA replication	21
GO:0006261	DNA-dependent DNA replication	11
GO:0006270	DNA replication initiation	8
GO:0008654	phospholipid biosynthetic process	19
