# Supplementary material for: Comparative transcriptome analysis uncovers cell wall reorganization and repressed cell division during cotton fiber initiation
Source: BMC Dev Biol. 2021 Oct 29;21:15. doi: 10.1186/s12861-021-00247-3 (PMC8556910; doi:10.1186/s12861-021-00247-3)
Supplement: Supplementary file 6 — Additional file 6: Table S5. Annotations of DNA replication and phospholipid biosynthetic related genes. [file 12861_2021_247_MOESM6_ESM.xlsx]

## Sheet: Sheet1
Additional file 6 Table S5. Annotations of DNA replication and phospholipid biosynthetic related genes
Gene ID	Gene annotation	Description
Gh_A03G0403	MCM6	DNA replication licensing factor MCM6
Gh_A03G0429	MCM3	DNA replication licensing factor MCM3
Gh_A03G0737	POLE2	DNA polymerase epsilon subunit 2
Gh_A03G1940	MCM2	DNA replication licensing factor MCM2
Gh_A05G2910	RPA3B	Replication protein A 14 kDa subunit B
Gh_A05G4010	GINS2	DNA replication complex GINS protein PSF2
Gh_A09G1639	RPA3B	Replication protein A 14 kDa subunit B
Gh_A10G0368	PCNA	Proliferating cell nuclear antigen
Gh_A11G1285	DNA2	DNA replication ATP-dependent helicase/nuclease DNA2
Gh_A11G2852	MCM2	DNA replication licensing factor MCM2
Gh_A13G1407	RFC3	Replication factor C subunit 3
Gh_A13G1572	MCM3	DNA replication licensing factor MCM3
Gh_D02G1057	RPA2A	Replication protein A 32 kDa subunit A
Gh_D03G1115	RPA2A	Replication protein A 32 kDa subunit A
Gh_D03G1136	CDC45	Cell division control protein 45 homolog
Gh_D05G0040	POLE2	DNA polymerase epsilon subunit 2
Gh_D10G0376	CDC6B	Cell division control protein 6 homolog B
Gh_D10G2252	SSRP1	FACT complex subunit SSRP1
Gh_D11G3224	PCNA	Proliferating cell nuclear antigen
Gh_D13G1931	CDC6B	Cell division control protein 6 homolog B
Gh_A03G0803	NMT1	Phosphoethanolamine N-methyltransferase 1
Gh_D04G0883	IPS	Inositol-3-phosphate synthase
Gh_D07G0386	AAPT1	Choline/ethanolaminephosphotransferase 1
Gh_D10G0924	AAPT2	Choline/ethanolaminephosphotransferase 2
Gh_D11G0508	TAMM41	Phosphatidate cytidylyltransferase, mitochondrial
